# Supplementary material for: Agricultural land-use change in a Mexican oligotrophic desert depletes ecosystem stability
Source: PeerJ. 2016 Aug 18;4:e2365. doi: 10.7717/peerj.2365 (PMC4994104; doi:10.7717/peerj.2365)
Supplement: Data S1 [file peerj-04-2365-s001.xlsx]

## Sheet: Basefinal
Parcela	Humedad	pH	COD	NH4D	NOD	PID	POD	CND	CPD	NPD	NH4Dip	NO3Dip	Pdip	Cmic	Nmic	Pmic	CNmic	CPmic	NPmic	Fosfatasa	EC	COT	Nt	Pt	C:N	C:P	N:P		Resistence															Resilience
Conservada	12.087	8.339	2.993	0	5.9644	0	2.173	0.501811	1.37736	2.74478	1.519	0	0.036213	104.857	22.9185	1.94777	4.57521	53.8343	11.7665	0.176171	7.32	4.5	0.55535	0.104575	8.103	43.0313	5.31054		Transect	Humedad	pH	COD	NH4D	NOD	POD	NH4Dip	NO3Dip	Pdip	Cmic	Nmic	Pmic	Fosfatasa		Transect	Humedad	pH	COD	NH4D	NOD
Conservada	12.087	8.364	22.44	0.4124	11.614	0	2.182	1.93215	10.2841	5.32264	1.546	0	0.0673774	149.182	18.4668	3.89555	8.0784	38.2956	4.74049	0.105703	5.11	5.3	0.52435	0.079775	10.1078	66.4369	6.57286		1	0.140283	0.967209	-0.955237	-1	0.619001	-0.701183	-0.224802	-1	0.16019	-0.471251	0.594164	-0.528327	0.0457417		1	0.160486	-0.415966	0.39373	-0.965177	0.074162
Conservada	12.087	8.596	8.435	0.1632	11.7885	0	0	0.715528	0	0	1.713	0	0.0673774	73.6041	9.35277	1.94777	7.86976	37.7888	4.80178	0.105703	9.25	11.9	1.17535	0.157175	10.1246	75.7118	7.47797		2	0.119167	0.938804	-0.393792	0.0941894	0.38774	-0.706996	-0.250242	-1	0.0801572	-0.13924	0.286482	-0.0239171	-0.342884		2	0.185831	-0.293803	0.418681	0.662361	0.447145
Conservada	12.087	8.546	2.049	0.7009	8.19723	0	0	0.249962	0	0	1.596	0	0.160871	59.1211	12.9478	3.89555	4.56611	15.1766	3.32374	0.0906024	9.19	5.3	0.55735	0.117025	9.50929	45.2895	4.76266		3	0.140283	0.830494	-0.904832	0.185185	0.378611	-1	0.777893	-1	0.0888854	-0.787883	-0.618083	-0.732412	0.140809		3	0.254083	0.37756	0.382505	-0.870428	-0.317689
Conservada	12.087	8.542	11.13	0.3915	8.18357	0	0	1.36004	0	0	1.457	0	0.192035	148.094	13.3831	1.94777	11.0657	76.0325	6.87098	0.125837	10.04	5.5	0.54735	0.092925	10.0484	59.1875	5.89023		4	0.119167	0.859443	-0.968561	0	0.574655	-1	0.173098	-1	0.0320779	-0.73861	-0.376791	0.569174	-0.3826		4	0.181336	0.735004	0.609014	0.288695	-0.0298113
Conservada	12.222	8.474	3.418	0.1477	8.60578	0	1.434	0.397175	2.38354	6.00124	1.358	0	0.0674805	61.666	9.36708	0	6.58327	0	0	0.120988	6.92	5.2	0.60535	0.086925	8.59007	59.8217	6.96405		5	0.119167	0.860192	-0.834643	0	0.663811	-1	-0.33073	-1	0.0212726	-0.571933	-0.420356	-0.29696	-0.150667		5	0.181336	0.67115	0.554128	0.201263	-0.782848
Conservada	13.186	8.505	19.502	1.4877	5.61692	0	0.2958	3.47201	65.9297	18.9889	2.093	0	0.0997891	173.747	13.3392	1.97243	13.0253	88.0878	6.76283	0.0815549	9.17	5.3	0.73735	0.069925	7.1879	75.7955	10.5449		6	0.157606	0.873121	-0.941224	0.864899	0.52699	-0.808558	-0.433695	-1	0.0547042	-0.428831	-0.899271	-1	-0.0723319		6	0.22485	0.471166	0.653962	-0.975624	-0.385514
Conservada	13.186	8.5	13.92	1.2963	6.40489	0	1.8357	2.17334	7.58294	3.48907	1.364	0	0.0997891	88.0318	14.7187	1.97243	5.98095	44.6312	7.46222	0.16311	10.3	7.2	0.73235	0.122275	9.83136	58.8837	5.98937		7	0.267885	0.887902	-0.598286	0	0.677694	-0.960111	0.766245	-1	0.0204522	0.0739575	-0.565979	0.0383938	-0.449175		7	-0.00506318	-0.0222652	0.830055	0.21417	-0.933407
Conservada	12.222	8.439	8.482	1.3354	6.96301	0	1.8531	1.21815	4.57719	3.75749	1.68	0	0.0986926	129.152	13.7271	1.95075	9.40854	66.2062	7.03682	0.176441	9.29	3.7	0.41535	0.056125	8.90815	65.9243	7.40045		8	0.267885	0.847826	-0.71889	0	0.768086	-0.738448	-0.047486	-1	0	-0.45243	-0.770463	0.452986	-0.0268759		8	-0.00893039	0.270417	0.958239	0.365318	-0.869222
Conservada	13.186	8.414	3.556	0.8186	3.31217	0	1.576	1.07362	2.25635	2.10163	2.101	0	0.0682303	99.86	9.81247	0	10.1768	0	0	0.193693	11.08	5.8	0.53835	0.059925	10.7737	96.7877	8.98373		9	0.157606	0.879929	-0.84555	0	0.853585	-0.718566	-0.402135	-1	0.100343	-0.692171	-0.845409	-0.282811	-0.02469		9	0.143155	0.108293	0.581426	0.137034	-0.772749
Agricola	21.2	8.2	133.728	0.015	7.368	0	14.544	18.1498	9.19472	0.506601	3.919	3.345	0.01	396.623	17.084	8.259	23.2161	48.0231	2.06853	0.336931	3.64	22.5	2.24563	0.716142	10.0195	31.4184	3.13573		10	0.272964	0.884857	-0.920087	0	-0.0846566	-0.785345	0.421516	-1	0.224295	-0.117061	-0.909664	-1	0.652565		10	-0.0105432	0.0522006	0.728815	0.31653	0.741809
Agricola	21.6	8.1	74.034	0.071	6.49	0	14.894	11.4074	4.97073	0.435746	4.124	3.987	0.01	346.629	28.709	7.982	12.0739	43.4263	3.59672	0.321717	3.72	18.7	2.66263	0.73547	7.02312	25.4259	3.62032
Agricola	21.2	7.8	177.265	0.051	6.475	0	15.373	27.3768	11.5309	0.421193	1.927	4.532	0.011	693.995	48.978	14.558	14.1695	47.671	3.36434	0.185312	3.69	19.3	2.65109	0.744751	7.28003	25.9147	3.55969
Agricola	21.6	7.9	130.349	0	5.983	0	15.158	21.7866	8.59935	0.394709	2.721	4.172	0.01	452.36	41.552	2.826	10.8866	160.071	14.7035	0.293496	3.37	17.7	2.60277	0.700861	6.80045	25.2547	3.71368
Agricola	21.6	7.9	134.618	0	6.53	0	14.964	20.6153	8.99612	0.436381	4.354	4.459	0.008	691.919	46.177	5.541	14.9841	124.873	8.33369	0.296319	3.61	22	2.83991	0.680309	7.74674	32.3382	4.17443
Agricola	21.116	7.9	116.305	0.137	5.94	0	14.981	19.58	7.7635	0.396502	4.796	4.818	0.007	215.929	185.986	6.409	1.161	33.6915	29.0195	0.260843	3.46	23.4	2.94914	1.12684	7.93452	20.766	2.61717
Agricola	20.8	8	97.094	0	6.696	0	14.831	14.5003	6.54669	0.451487	1.816	3.972	0.004	323.564	61.468	3.799	5.26394	85.1708	16.18	0.296119	3.33	22.2	2.91998	0.720599	7.6028	30.8077	4.05215
Agricola	20.8	7.8	99.036	0	7.245	0	14.037	13.6696	7.05535	0.516136	2.864	5.765	0	321.536	128.247	2.715	2.50716	118.429	47.2365	0.335229	3.48	24.4	2.68014	0.713822	9.104	34.1822	3.75463
Agricola	21.116	7.9	109.835	0	6.413	0	13.169	17.1269	8.34042	0.486977	5.62	6.929	0.018	839.116	177.593	5.44	4.72494	154.249	32.6458	0.361815	2.93	29.7	2.36557	0.77986	12.5551	38.0838	3.03332
Agricola	20.717	7.9	88.997	0	7.237	0	14.684	12.2975	6.06081	0.492849	2.956	7.121	0.025	226.199	217.245	1.24	1.04122	182.419	175.198	0.234415	3.15	17.6	2.34599	0.762286	7.50216	23.0884	3.07757
Abandonada	5.49451	8.676	59.8625	0.846512	7.17419	0	5.70126	8.34415	10.4999	1.25835	1.72477	17.2953	0.0116342	211.346	3.01766	1.52032	70.0364	139.014	1.98489	0.0936458	9.54	5.4	0.870333	0.428167	6.20452	12.6119	2.0327
Abandonada	5.55556	8.84767	43.5812	0.343059	9.65647	0	5.03576	4.51316	8.65433	1.91758	1.46118	16.7506	0.00373235	8.28235	9.66013	4.56389	0.857375	1.81476	2.11664	0.0609091	9.9	8.6	1.157	0.529	7.43302	16.2571	2.18715
Abandonada	6.66667	8.95567	83.8429	1.78286	22.05	0	0	3.8024	0	0	2.11607	19.0714	0.00599464	155.81	3.65079	3.07882	42.6783	50.6069	1.18578	0.0521521	15.04	6	0.906167	0.433167	6.6213	13.8515	2.09196
Abandonada	5.49451	8.64467	33.2256	1.08777	10.5475	0	0.427488	3.15008	77.7228	24.6733	1.12692	9.48622	0.00792017	79.384	4.57221	3.04063	17.3623	26.1077	1.5037	0.0374583	15.68	9.9	1.2045	0.544833	8.21918	18.1707	2.21077
Abandonada	5.49451	8.66833	46.5581	0.651814	21.7596	0	0	2.13966	0	0	1.84116	14.2055	0.00239669	72.267	0	3.04063	0	23.7671	0	0	19.07	21.3	1.14367	0.5265	18.6243	40.4558	2.17221
Abandonada	6.59341	8.68033	27.0359	1.01492	2.59511	0	3.8584	10.418	7.00703	0.672586	1.86818	18.473	0.00810971	342.779	0	6.15281	0	55.7109	0	0.00473738	4.88	6.7	1.23367	0.574	5.43096	11.6725	2.14925
Abandonada	5.49451	9.033	26.7074	0.524837	36.946	0	0	0.722878	0	0	1.06872	23.3214	0	166.554	5.31682	1.52032	31.3258	109.552	3.49719	0.0280938	6.79	13.4	1.437	0.614	9.32498	21.8241	2.34039
Abandonada	5.43478	8.902	15.7352	0.693701	18.4127	0	0	0.854583	0	0	1.86644	23.0317	0.00280759	110.29	3.44657	1.51936	32	72.5902	2.26844	0.0514727	12.82	8.6	1.12617	0.600667	7.63653	14.3174	1.87486
Abandonada	5.55556	8.87267	35.3082	0.321882	2.67247	0	4.45976	13.2118	7.91706	0.59924	0.831176	20.8535	0.00201706	109.804	7.21569	4.56389	15.2174	24.0593	1.58104	0.0749651	35.2	8.6	1.07283	0.592333	8.01616	14.5189	1.8112
Abandonada	5.49451	8.877	16.9584	0.393628	3.89395	0	1.274	4.35507	13.3112	3.05648	1.57134	19.1153	0	190.747	7.87726	3.04063	24.2149	62.7328	2.59067	0.0234115	27.6	6.9	1.15783	0.484833	5.95941	14.2317	2.38811
[truncated: 8 more columns]
